# Supplementary material for: ViroFind: A novel target-enrichment deep-sequencing platform reveals a complex JC virus population in the brain of PML patients
Source: PLoS One. 2018 Jan 23;13(1):e0186945. doi: 10.1371/journal.pone.0186945 (PMC5779639; doi:10.1371/journal.pone.0186945)
Supplement: S1 Table — (XLSM) [file pone.0186945.s001.xlsm]

## Sheet: Supplementary Table 1.txt
Genome ID	Virus					Genome length covered by probes	Genome length	Percentage of viral genome covered
NC_002020.1|	Influenza A virus (A/Puerto Rico/8/34(H1N1)) segment 8,complete sequence"					890	890	1
NC_002208.1|	Influenza B virus RNA 5,complete sequence"					1841	1841	1
NC_001348.1|	Human herpesvirus 3,complete genome"					124764	124884	0.999039
NC_001354.1|	Human papillomavirus type 41,complete genome"					7614	7614	1
NC_001355.1|	Human papillomavirus type 6b,complete genome"					7902	7902	1
NC_001358.1|	Parvovirus H1,complete genome"					13246	13246	1
NC_001364.1|	Simian foamy virus,complete genome"					35937	35937	1
NC_001405.1|	Human adenovirus C,complete genome"					7030	7390	0.951286
NC_001430.1|	Human enterovirus D,complete genome"					7176	7176	1
NC_001434.1|	Hepatitis E virus,complete genome"					8507	8507	1
NC_001436.1|	Human T-lymphotropic virus 1,complete genome"					10976	10976	1
NC_001437.1|	Japanese encephalitis virus,genome"					4697	4697	1
NC_001442.1|	Bovine polyomavirus,complete genome"					11444	11444	1
NC_001449.1|	Venezuelan equine encephalitis virus,complete genome"					34214	34214	1
NC_001454.1|	Human adenovirus F,complete genome"					7353	7353	1
NC_001457.1|	Human papillomavirus type 4,complete genome"					7348	7348	1
NC_001458.1|	Human papillomavirus type 63,complete genome"					34125	34125	1
NC_001460.1|	Human adenovirus A,complete genome"					9189	9189	1
NC_001463.1|	Caprine arthritis-encephalitis virus,complete genome"					7389	7389	1
NC_001472.1|	Human enterovirus B,complete genome"					10735	10735	1
NC_001477.1|	Dengue virus 1,complete genome"					7835	7835	1
NC_001479.1|	Encephalomyocarditis virus,complete genome"					8952	8952	1
NC_001488.1|	Human T-lymphotropic virus 2,complete genome"					7478	7478	1
NC_001489.1|	Hepatitis A virus,complete genome"					7212	7212	1
NC_001490.1|	Human rhinovirus 14,complete genome"					15894	15894	1
NC_001498.1|	Measles virus,complete genome"					11835	11835	1
NC_001512.1|	O'nyong-nyong virus,complete genome"					7746	7746	1
NC_001531.1|	Human papillomavirus - 5,complete genome"					5153	5153	1
NC_001538.1|	BK polyomavirus,complete genome"					11932	11932	1
NC_001542.1|	Rabies virus,complete genome"					9623	9623	1
NC_001549.1|	Simian immunodeficiency virus,complete genome"					8437	8557	0.985976
NC_001550.1|	Mason-Pfizer monkey virus,complete genome"					15384	15384	1
NC_001552.1|	Sendai virus,complete genome"					11161	11161	1
NC_001560.1|	Vesicular stomatitis Indiana virus,complete genome"					10862	10862	1
NC_001564.1|	Cell fusing agent virus,complete genome"					7919	7919	1
NC_002031.1|	Yellow fever virus,complete genome"					7855	7855	1
NC_001576.1|	Human papillomavirus type 10,complete genome"					7961	7961	1
NC_001583.1|	Human papillomavirus type 26,complete genome"					7603	7723	0.984462
NC_001586.1|	Human papillomavirus type 32,complete genome"					7560	7560	1
NC_001587.1|	Human papillomavirus type 34,complete genome"					7856	7856	1
NC_001591.1|	Human papillomavirus type 49,complete genome"					8027	8027	1
NC_001593.1|	Human papillomavirus type 53,complete genome"					7434	7434	1
NC_001595.1|	Human papillomavirus type 7,complete genome"					8910	8910	1
NC_001596.1|	Human papillomavirus type 9,complete genome"					185338	185578	0.998707
NC_001607.1|	Borna disease virus,complete genome"					7413	7413	1
NC_001611.1|	Variola virus,complete genome"					7152	7152	1
NC_001612.1|	Human enterovirus A,complete genome"					5243	5243	1
NC_001617.1|	Human rhinovirus 89,complete genome"					11141	11141	1
NC_001669.1|	Simian virus 40,complete genome"					7100	7100	1
NC_001672.1|	Tick-borne encephalitis virus,complete genome"					7184	7184	1
NC_001690.1|	Human papillomavirus type 48,complete genome"					7313	7313	1
NC_001691.1|	Human papillomavirus type 50,complete genome"					5130	5130	1
NC_001693.1|	Human papillomavirus type 60,complete genome"					9360	9392	0.996593
NC_001699.1|	JC polyomavirus,complete genome"					10359	10359	1
NC_001710.1|	GB virus C/Hepatitis G virus,complete genome"					4726	4726	1
NC_001722.1|	Human immunodeficiency virus 2,complete genome"					15225	15225	1
NC_001729.1|	Adeno-associated virus - 3,complete genome"					11248	11488	0.979109
NC_001781.1|	Human respiratory syncytial virus,complete genome"					9181	9181	1
NC_001786.1|	Barmah Forest virus,complete genome"					15191	15191	1
NC_001798.1|	Human herpesvirus 2,complete genome"					10871	10871	1
NC_001802.1|	Human immunodeficiency virus 1,complete genome"					8735	8855	0.986448
NC_001803.1|	Respiratory syncytial virus,complete genome"					4767	4767	1
NC_001806.1|	Human herpesvirus 1,complete genome"					7348	7348	1
NC_001809.1|	Louping ill virus,complete genome"					8251	8251	1
NC_001815.1|	Simian T-lymphotropic virus 2,complete genome"					15690	15690	1
NC_001829.1|	Adeno-associated virus - 4,complete genome"					961	961	1
NC_001897.1|	Human parechovirus,genome"					6813	6813	1
NC_001918.1|	Aichi virus,complete genome"					15140	15140	1
NC_001921.1|	Canine distemper virus,complete genome"					4718	4718	1
NC_001927.1|	Bunyamwera virus segment S,complete sequence"					9028	9028	1
NC_001943.1|	Human astrovirus,complete genome"					159960	162114	0.986713
NC_001989.1|	Bovine respiratory syncytial virus,complete genome"					7320	7320	1
NC_002077.1|	Adeno-associated virus - 1,complete genome"					11014	11014	1
NC_000858.1|	Simian T-lymphotropic virus 1,complete genome"					15456	15456	1
NC_000898.1|	Human herpesvirus 6B,complete genome"					2760	2915	0.946827
NC_000940.1|	Porcine enteric sapovirus,complete genome"					17904	17904	1
NC_000943.1|	Murray Valley encephalitis virus,complete genome"					6480	7003	0.925318
NC_002161.1|	Bovine parainfluenza virus 3,complete genome"					15384	15384	1
NC_002195.1|	Torque teno mini virus 9,complete genome"					9497	11657	0.814704
NC_002199.1|	Tupaia paramyxovirus,complete genome"					18959	18959	1
NC_002470.1|	Turkey astrovirus,complete genome"					8284	8284	1
NC_002200.1|	Mumps virus,complete genome"					15462	15462	1
NC_001544.1|	Ross River virus,complete genome"					10962	10962	1
NC_002549.1|	Zaire ebolavirus isolate Ebola virus/H.sapiens-tc/COD/1976/Yambuku-Mayinga,complete genome"					15186	15186	1
NC_002551.1|	Vesicular exanthema of swine virus,complete genome"					10649	10649	1
NC_001796.2|	Human parainfluenza virus 3,complete genome"					27317	27317	1
NC_001563.2|	West Nile virus,complete genome"					7440	7440	1
NC_002617.1|	Newcastle disease virus B1,complete genome"					12301	12301	1
NC_002640.1|	Dengue virus 4,complete genome"					1682	1682	1
NC_002645.1|	Human coronavirus 229E,complete genome"					18246	18246	1
NC_002058.3|	Poliovirus,complete genome"					16236	16236	1
NC_002657.1|	Classical swine fever virus,complete genome"					11822	11822	1
NC_001653.2|	Hepatitis delta virus,complete genome"					196018	196858	0.995733
NC_002728.1|	Nipah virus,complete genome"					8678	8918	0.973088
NC_003043.1|	Avian paramyxovirus 6,complete genome"					146454	146454	1
NC_003243.1|	Australian bat lyssavirus,complete genome"					11411	11411	1
NC_003310.1|	Monkeypox virus Zaire-96-I-16,complete genome"					15646	15646	1
NC_003323.1|	Simian T-lymphotropic virus 3,complete genome"					15600	15600	1
NC_003389.1|	Swinepox virus,complete genome"					10600	10600	1
NC_003417.1|	Mayaro virus,complete genome"					10116	10116	1
NC_003443.1|	Human parainfluenza virus 2,complete genome"					10140	10140	1
NC_003461.1|	Human parainfluenza virus 1,complete genome"					10839	10839	1
NC_003635.1|	Modoc virus,complete genome"					10943	10943	1
NC_003676.1|	Apoi virus,genome"					3934	3934	1
NC_003675.1|	Rio Bravo virus,genome"					6927	6927	1
NC_003687.1|	Powassan virus,complete genome"					11675	11675	1
NC_003690.1|	Langat virus,complete genome"					11484	11484	1
NC_003697.1|	Eyach virus segment 2,complete genome"					7055	7055	1
NC_003790.1|	Chicken astrovirus,complete genome"					10053	10053	1
NC_003899.1|	Eastern equine encephalitis virus,complete genome"					15522	15522	1
NC_003908.1|	Western equine encephalomyelitis virus,complete genome"					9646	9646	1
NC_003977.1|	Hepatitis B virus,complete genome"					8033	8033	1
NC_003990.1|	Avian encephalomyelitis virus,complete genome"					6980	6980	1
NC_003996.1|	Tamana bat virus,genome"					10690	10690	1
NC_004074.1|	Tioman virus,complete genome"					4888	4888	1
NC_004102.1|	Hepatitis C virus genotype 1,complete genome"					18891	18891	1
NC_004104.1|	Human papillomavirus type 90,complete genome"					2029	2029	1
NC_004108.1|	La Crosse virus segment L,complete genome"					1119	1119	1
NC_004119.1|	Montana myotis leukoencephalitis virus,complete genome"					1947	1947	1
NC_004158.1|	Dugbe virus segment M,complete sequence"					3376	3376	1
NC_004161.1|	Reston ebolavirus isolate Reston virus/M.fascicularis-tc/USA/1989/Philippines89-Pennsylvania,complete genome"					3432	3432	1
NC_004188.1|	Colorado tick fever virus segment 8,complete sequence"					7279	7279	1
NC_004203.1|	Banna virus segment 8,complete sequence"					5028	5028	1
NC_004215.1|	Kadipiro virus chromosome segment 5,complete genome"					6562	6562	1
NC_004294.1|	Lymphocytic choriomeningitis virus segment S,complete sequence"					10685	10685	1
NC_004293.1|	Tacaribe virus segment S,complete sequence"					8126	8126	1
NC_004297.1|	Lassa virus segment L,complete sequence"					9518	9518	1
NC_004295.1|	Human erythrovirus V9,complete genome"					7461	7461	1
NC_003468.2|	Andes virus segment L,complete genome"					11826	11826	1
NC_004355.1|	Alkhurma virus,complete genome"					4754	4754	1
NC_004451.1|	Simian sapelovirus 1,complete genome"					3852	3852	1
NC_004455.1|	Simian immunodeficiency virus SIV-mnd 2,complete genome"					29751	29751	1
NC_004500.1|	Human papillomavirus type 92,complete genome"					5256	5256	1
NC_004162.2|	Chikungunya virus,complete genome"					2341	2341	1
NC_001505.2|	Murine pneumotropic virus,complete genome"					15192	15192	1
NC_002076.2|	Torque teno virus 1,complete genome"					10857	10857	1
NC_004713.1|	LuIII virus,complete genome"					10787	10787	1
NC_004718.3|	SARS coronavirus,complete genome"					11375	11375	1
NC_004800.1|	Goose hemorrhagic polyomavirus,complete genome"					3411	3411	1
NC_004910.1|	Influenza A virus (A/Hong Kong/1073/99(H9N2)) segment 1,complete sequence"					3439	3439	1
NC_005036.1|	Goose paramyxovirus SF02,complete genome"					3343	3343	1
NC_005039.1|	Yokose virus,complete genome"					1720	1720	1
NC_005062.1|	Omsk hemorrhagic fever virus,complete genome"					3616	3616	1
NC_005064.1|	Kamiti River virus,complete genome"					6550	6550	1
NC_005081.1|	Junin virus segment S,complete genome"					2059	2059	1
NC_005078.1|	Machupo virus segment S,complete genome"					6541	6541	1
NC_005077.1|	Guanarito virus segment S,complete genome"					3635	3635	1
NC_005147.1|	Human coronavirus OC43,complete genome"					3651	3651	1
NC_005221.1|	Uukuniemi virus,complete genome"					15702	15702	1
NC_005219.1|	Hantaan virus,complete genome"					1672	1672	1
NC_005225.1|	Puumala virus segment L,complete genome"					16650	16650	1
NC_005216.1|	Sin Nombre virus segment S,complete sequence"					15378	15378	1
NC_005226.1|	Tula virus segment L,complete sequence"					754	754	1
NC_005234.1|	Dobrava virus segment M,complete sequence"					130497	131217	0.994513
NC_005237.1|	Seoul virus segment M,complete sequence"					13335	13335	1
NC_005283.1|	Dolphin morbillivirus,complete genome"					7458	7458	1
NC_005302.1|	Crimean-Congo hemorrhagic fever virus segment S,complete sequence"					7089	7089	1
NC_005339.1|	Mossman virus,complete genome"					27553	27553	1
NC_005084.2|	Fer-de-lance virus,complete genome"					7438	7438	1
NC_005777.1|	Oropouche virus segment S,complete genome"					34246	34246	1
AY528864.1|	Macaca fuscata rhadinovirus,complete genome"					4642	4642	1
NC_004148.2|	Human metapneumovirus,complete genome"					143280	153080	0.935981
NC_010624.1|	Sapovirus Mc10,complete genome"					4721	4721	1
NC_005897.1|	Pirital virus segment L,complete genome"					4393	4393	1
NC_005831.2|	Human coronavirus NL63,complete genome"					7429	7429	1
NC_005134.2|	Human papillomavirus type 96,complete genome"					4215	4215	1
NC_006144.1|	Simian adenovirus 3,complete genome"					7133	7133	1
NC_006152.1|	Adeno-associated virus 5,complete genome"					2265	2265	1
NC_001716.2|	Human herpesvirus 7,complete genome"					3419	3419	1
NC_006260.1|	Adeno-associated virus - 7,complete genome"					6533	6533	1
NC_006261.1|	Adeno-associated virus - 8,complete genome"					11940	11940	1
NC_006269.1|	Sapovirus Hu/Dresden/pJG-Sap01/DE,complete genome"					18875	18875	1
NC_006320.1|	Toscana virus segment M,complete sequence"					15450	15450	1
NC_006313.1|	Sabia virus segment L,complete genome"					15246	15246	1
NC_006308.1|	Influenza C virus (C/Ann Arbor/1/50) segment 2,complete sequence"					955	955	1
NC_006447.1|	Pichinde virus,complete genome"					15882	15882	1
NC_006435.1|	Hantavirus Z10 chromosome L,complete genome"					11597	11597	1
NC_006429.1|	Mokola virus,complete genome"					11066	11066	1
NC_006432.1|	Sudan ebolavirus isolate Sudan virus/H.sapiens-tc/UGA/2000/Gulu-808892,complete genome"					7356	7476	0.983949
NC_006428.1|	Simian virus 41,complete genome"					3402	3402	1
NC_006430.1|	Parainfluenza virus 5,complete genome"					3427	3427	1
NC_006504.1|	Thogoto virus segment 6,complete sequence"					14885	14885	1
NC_006296.2|	Rinderpest virus (strain Kabete O),complete genome"					34450	34450	1
NC_006558.1|	Getah virus,complete genome"					10653	10653	1
NC_006551.1|	Usutu virus,complete genome"					194711	194711	1
NC_006554.1|	Sapovirus C12 strain C12					1745	1745	1
NC_006573.1|	Mopeia Lassa reassortant 29 segment S,complete genome"					2249	2249	1
NC_006575.1|	Mopeia virus AN20410 segment S,complete genome"					2635	2635	1
NC_006579.1|	Pneumonia virus of mice J3666,complete genome"					5268	5268	1
NC_006879.1|	Simian adenovirus 1,complete genome"					15948	15948	1
NC_006947.1|	Karshi virus,complete genome"					1565	1565	1
NC_006998.1|	Vaccinia virus,complete genome"					2233	2233	1
NC_007027.1|	Human picobirnavirus RNA segment 2,complete sequence"					2341	2341	1
NC_007013.1|	Small anellovirus 1,complete genome"					18954	18954	1
NC_007014.1|	Small anellovirus 2,complete genome"					5299	5299	1
NC_007018.1|	Human parvovirus 4 G1,complete genome"					2969	2969	1
NC_006383.2|	Peste-des-petits-ruminants virus,complete genome"					730	730	1
NC_007360.1|	Influenza A virus (A/Goose/Guangdong/1/96(H5N1)) segment 5,complete sequence"					170743	171823	0.993714
NC_007376.1|	Influenza A virus (A/Korea/426/68(H2N2)) segment 3,complete sequence"					5230	5230	1
NC_007373.1|	Influenza A virus (A/New York/392/2004(H3N2)) segment 1,complete sequence"					15516	15516	1
NC_007454.1|	J-virus,complete genome"					14071	14071	1
NC_007455.1|	Human bocavirus,complete genome"					29926	29926	1
NC_007549.1|	Adult diarrheal rotavirus strain J19,complete genome"					903	903	1
NC_007569.1|	Rotavirus C segment 10,complete sequence"					19212	19212	1
NC_007605.1|	Human herpesvirus 4 complete wild type genome					7316	7316	1
NC_007611.1|	Simian virus 12,complete genome"					7325	7325	1
NC_007620.1|	Menangle virus,complete genome"					5079	5079	1
NC_007652.1|	Avian metapneumovirus					5278	5278	1
NC_006577.2|	Human coronavirus HKU1,complete genome"					7654	7654	1
NC_007732.1|	Porcine hemagglutinating encephalomyelitis virus,complete genome"					7263	7263	1
NC_007745.1|	Liao ning virus segment 10,complete genome"					7259	7259	1
NC_007803.1|	Beilong virus,complete genome"					4679	4679	1
NC_007906.1|	Ippy virus segment L,complete sequence"					10793	10793	1
NC_007904.1|	Mobala virus segment L,complete sequence"					10510	10510	1
NC_007922.1|	Crow polyomavirus,complete genome"					287520	288047	0.99817
NC_007923.1|	Finch polyomavirus,complete genome"					10820	10940	0.989031
NC_001959.2|	Norwalk virus,complete genome"					30286	30286	1
NC_008188.1|	Human papillomavirus type 103,complete genome"					30362	30482	0.996063
NC_008189.1|	Human papillomavirus type 101,complete genome"					3245	3245	1
NC_001401.2|	Adeno-associated virus - 2,complete genome"					5040	5040	1
NC_008315.1|	Bat coronavirus (BtCoV/133/2005),complete genome"					171924	172764	0.995138
NC_008719.1|	Sepik virus,complete genome"					137369	137969	0.995651
NC_008718.1|	Entebbe bat virus,complete genome"					7590	7590	1
NC_008724.1|	Acanthocystis turfacea Chlorella virus 1,complete genome"					15486	15486	1
NC_007580.2|	St. Louis encephalitis virus,complete genome"					11966	11966	1
NC_009019.1|	Bat coronavirus HKU4-1,complete genome"					5229	5229	1
NC_009020.1|	Bat coronavirus HKU5-1,complete genome"					15180	15180	1
NC_009225.1|	Torque teno midi virus 1,complete genome"					28203	28203	1
NC_009238.1|	KI polyomavirus Stockholm 60,complete genome"					235646	235646	1
NC_009334.1|	Human herpesvirus 4,complete genome"					9235	9355	0.987173
NC_009333.1|	Human herpesvirus 8,complete genome"					9343	9343	1
NC_003976.2|	Ljungan virus,complete genome"					9711	9711	1
NC_009489.1|	Mapuera virus,complete genome"					9628	9628	1
NC_009527.1|	European bat lyssavirus 1,complete genome"					9456	9456	1
NC_009528.1|	European bat lyssavirus 2,complete genome"					6868	6868	1
NC_009539.1|	WU Polyomavirus,complete genome"					19111	19111	1
NC_009640.1|	Porcine rubulavirus,complete genome"					10723	10723	1
NC_009657.1|	Scotophilus bat coronavirus 512,complete genome"					5075	5075	1
NC_006273.2|	Human herpesvirus 5 strain Merlin,complete genome"					27165	27165	1
NC_009825.1|	Hepatitis C virus genotype 4,genome"					10707	10707	1
NC_009826.1|	Hepatitis C virus genotype 5,genome"					3535	3535	1
NC_009823.1|	Hepatitis C virus genotype 2,complete genome"					7053	7053	1
NC_009827.1|	Hepatitis C virus genotype 6,complete genome"					7102	7102	1
NC_009824.1|	Hepatitis C virus genotype 3,genome"					7106	7106	1
NC_009894.1|	Akabane virus segment L,complete sequence"					3341	3341	1
NC_001608.3|	Marburg marburgvirus isolate Marburg virus/H.sapiens-tc/KEN/1980/Mt. Elgon-Musoke,complete genome"					10837	10837	1
NC_001474.2|	Dengue virus 2,complete genome"					7326	7326	1
NC_009951.1|	Squirrel monkey polyomavirus,complete genome"					28326	28326	1
NC_009988.1|	Bat coronavirus HKU2,complete genome"					28773	28773	1
NC_001475.2|	Dengue virus 3,complete genome"					7107	7107	1
NC_010248.1|	Oliveros virus segment S,complete sequence"					8115	8115	1
NC_010249.1|	Allpahuayo virus segment L,complete sequence"					7141	7141	1
NC_010255.1|	Bear Canyon virus segment L,complete sequence"					7132	7132	1
NC_010252.1|	Cupixi virus segment L,complete sequence"					6581	6581	1
NC_010247.1|	Amapari virus segment S,complete sequence"					3410	3410	1
NC_008604.2|	Culex flavivirus,complete genome"					3474	3474	1
NC_010329.1|	Human papillomavirus type 88,complete genome"					2269	2269	1
NC_010436.1|	Bat coronavirus 1B,complete genome"					7961	7961	1
NC_010437.1|	Bat coronavirus 1A,complete genome"					13111	13111	1
NC_010438.1|	Bat coronavirus HKU8,complete genome"					12972	12972	1
NC_010563.1|	Chapare virus segment L,complete sequence"					35083	35083	1
NC_009448.2|	Saffold virus,complete genome"					35343	35343	1
NC_010702.1|	Tamiami virus segment L,complete sequence"					5081	5081	1
NC_010703.1|	Whitewater Arroyo virus segment L,complete sequence"					6171	6171	1
NC_010707.1|	Thottapalayam virus segment L,complete sequence"					8913	8913	1
NC_010757.1|	Flexal virus segment S,complete sequence"					8210	8210	1
NC_010758.1|	Latino virus segment S,complete sequence"					8791	8791	1
NC_010746.1|	Mycoreovirus 1 segment 4,complete sequence"					5076	5196	0.976905
NC_010810.1|	Human TMEV-like cardiovirus,complete genome"					157200	159322	0.986681
NC_010820.1|	Simian foamy virus 3,complete genome"					2140	2140	1
NC_010819.1|	Macaque simian foamy virus,complete genome"					7149	7149	1
NC_010956.1|	Human adenovirus D,complete genome"					7722	7722	1
NC_011203.1|	Human adenovirus B1,complete genome"					7346	7346	1
NC_011310.1|	Myotis polyomavirus VM-2008,complete genome"					7227	7227	1
NC_011400.1|	Astrovirus MLB1,complete genome"					10794	10794	1
NC_011546.1|	Simian T-cell lymphotropic virus 6,complete genome"					10723	10723	1
NC_011829.1|	Porcine kobuvirus swine/S-1-HUN/2007/Hungary,complete genome"					10941	10941	1
NC_011800.1|	Human T-lymphotropic virus 4,complete genome"					5242	5242	1
NC_012042.1|	Human bocavirus 2c PK isolate PK-5510,complete genome"					10865	10865	1
NC_001664.2|	Human herpesvirus 6A,complete genome"					10814	10814	1
NC_012126.1|	California sea lion anellovirus,complete genome"					3189	3189	1
NC_012213.1|	Human papillomavirus type 108,complete genome"					6580	6580	1
NC_012437.1|	Duck astrovirus C-NGB,complete genome"					7085	7205	0.983345
NC_012485.1|	Human papillomavirus type 109,complete genome"					7215	7215	1
NC_012486.1|	Human papillomavirus type 112,complete genome"					236219	236219	1
NC_012532.1|	Zika virus,complete genome"					236375	236375	1
NC_012533.1|	Kedougou virus,complete genome"					235154	235154	1
NC_012534.1|	Bagaza virus,complete genome"					34920	34920	1
NC_012564.1|	Human bocavirus 3,complete genome"					11064	11064	1
NC_012671.1|	Quang Binh virus,complete genome"					236112	236112	1
NC_012735.1|	Wesselsbron virus,complete genome"					235728	235728	1
NC_012776.1|	Lujo virus segment S,complete genome"					7184	7184	1
NC_012798.1|	Human cosavirus E1,complete genome"					3383	3383	1
NC_012801.1|	Human cosavirus B1,complete genome"					6586	6586	1
NC_012802.1|	Human cosavirus D1,complete genome"					10815	10815	1
NC_012950.1|	Human enteric coronavirus strain 4408,complete genome"					235583	235703	0.999491
NC_012959.1|	Human adenovirus 54,complete genome"					6534	6534	1
NC_012932.1|	Aedes flavivirus genomic RNA,complete genome					5168	5168	1
NC_013035.1|	Human papillomavirus 116,complete genome"					5112	5112	1
NC_013057.1|	Morogoro virus segment S,complete genome"					5104	5104	1
NC_013060.1|	Astrovirus VA1,complete genome"					10874	10874	1
NC_009026.2|	Bussuquara virus,complete genome"					10755	10755	1
NC_013443.1|	HMO Astrovirus A,complete genome"					2064	2064	1
NC_013439.1|	Orangutan polyomavirus,complete genome"					3629	3629	1
NC_013796.1|	California sea lion polyomavirus 1,complete genome"					2910	2910	1
NC_012729.2|	Human bocavirus 4 NI strain HBoV4-NI-385,complete genome"					3729	3729	1
NC_009029.2|	Kokobera virus,complete genome"					3759	3759	1
NC_009028.2|	Ilheus virus,complete genome"					3770	3770	1
NC_014072.1|	Torque teno felis virus,complete genome"					3690	3690	1
NC_014073.1|	Torque teno virus 28,complete genome"					2878	2878	1
NC_014068.1|	Torque teno mini virus 8,complete genome"					2797	2797	1
NC_014074.1|	Torque teno virus 27,complete genome"					3899	3899	1
NC_014075.1|	Torque teno virus 12,complete genome"					3208	3808	0.842437
NC_014076.1|	Torque teno virus 10,complete genome"					3798	3798	1
NC_014069.1|	Torque teno virus 4,complete genome"					3736	3736	1
NC_014070.1|	Torque teno sus virus 1,complete genome"					3748	3748	1
NC_014071.1|	Torque teno canis virus,complete genome"					2760	2952	0.934959
NC_014077.1|	Torque teno virus 14,complete genome"					3763	3763	1
NC_014078.1|	Torque teno virus 19,complete genome"					3790	3790	1
NC_014079.1|	Torque teno virus 26,complete genome"					3371	3371	1
NC_014080.1|	Torque teno virus 7,complete genome"					2640	2765	0.954792
NC_014081.1|	Torque teno virus 3,complete genome"					3718	3718	1
NC_014082.1|	Torque teno mini virus 7,complete genome"					2760	2897	0.95271
NC_014083.1|	Torque teno virus 25,complete genome"					2908	2908	1
NC_014084.1|	Torque teno virus 8,complete genome"					2785	2785	1
NC_014085.1|	Torque teno tamarin virus,complete genome"					3818	3818	1
NC_014086.1|	Torque teno mini virus 2,complete genome"					3253	3253	1
NC_014087.1|	Torque teno douroucouli virus,complete genome"					3705	3705	1
NC_014088.1|	Torque teno mini virus 3,complete genome"					2897	2897	1
NC_014089.1|	Torque teno mini virus 5,complete genome"					3787	3787	1
NC_014090.1|	Torque teno mini virus 4,complete genome"					2856	2856	1
NC_014091.1|	Torque teno virus 16,complete genome"					7342	7342	1
NC_014093.1|	Torque teno midi virus 2,complete genome"					18935	18935	1
NC_014094.1|	Torque teno virus 6,complete genome"					5232	5232	1
NC_014095.1|	Torque teno mini virus 6,complete genome"					18940	18940	1
NC_014096.1|	Torque teno virus 15,complete genome"					4079	5159	0.790657
NC_014097.1|	Torque teno mini virus 1,complete genome"					6404	6404	1
NC_014185.1|	Human papillomavirus 121,complete genome"					4952	4952	1
NC_014372.1|	Tai Forest ebolavirus isolate Tai Forest virus/H.sapiens-tc/CIV/1994/Pauleoula-CI,complete genome"					4926	4926	1
NC_014361.1|	Trichodysplasia spinulosa-associated polyomavirus,complete genome"					4286	4286	1
NC_014373.1|	Bundibugyo ebolavirus isolate Bundibugyo virus/H.sapiens-tc/UGA/2007/Butalya-811250,complete genome"					7181	7181	1
NC_009424.4|	Woolly monkey sarcoma virus,complete genome"					29276	29276	1
NC_014397.1|	Rift Valley fever virus segment L,complete genome"					8126	8126	1
NC_014407.1|	Human polyomavirus 7,complete genome"					3897	3897	1
NC_014406.1|	Human polyomavirus 6,complete genome"					3322	3322	1
NC_014468.1|	Bat adeno-associated virus YNM,complete genome"					2520	2735	0.921389
NC_014469.1|	Gammapapillomavirus HPV127,complete genome"					5086	5086	1
NC_014470.1|	Bat coronavirus BM48-31/BGR/2008,complete genome"					4981	4981	1
NC_014474.1|	Simian retrovirus 4,complete genome"					1703	1703	1
NC_001526.2|	Human papillomavirus type 16,complete genome"					7309	7309	1
NC_014522.1|	Great Island virus segment 1,complete genome"					7125	7125	1
NC_014480.2|	Torque teno virus 2,complete genome"					7182	7182	1
NC_014092.2|	Torque teno sus virus k2 isolate 2p,complete genome"					7219	7219	1
NC_014743.1|	Chimpanzee polyomavirus,complete genome"					7259	7259	1
NC_004764.2|	Budgerigar fledgling disease virus - 1,complete genome"					2164	2164	1
NC_014929.1|	Cyclovirus bat/USA/2009,complete genome"					5026	5026	1
NC_014956.1|	Human papillomavirus type 134,complete genome"					35499	35499	1
NC_014955.1|	Human papillomavirus type 132,complete genome"					1722	1842	0.934853
NC_014954.1|	Human papillomavirus type 131,complete genome"					1761	1761	1
NC_014953.1|	Human papillomavirus type 129,complete genome"					1830	1830	1
NC_014952.1|	Human papillomavirus type 128,complete genome"					7310	7310	1
NC_015212.1|	Seal anellovirus TFFN/USA/2006,complete genome"					9762	9762	1
NC_015150.1|	Human polyomavirus 9,complete genome"					7632	7632	1
NC_015225.1|	Simian adenovirus 49,complete genome"					7686	7686	1
NC_015375.1|	Candiru virus segment S,complete genome"					3605	3725	0.967785
NC_015413.1|	Sandfly Sicilian Turkey virus segment S,complete genome"					7749	7749	1
NC_015452.1|	Aguacate virus segment S,complete genome"					7753	7753	1
NC_015521.1|	Cutthroat trout virus,complete genome"					7693	7693	1
NC_001545.2|	Rubella virus,complete genome"					31616	31616	1
NC_015691.1|	Macaca fascicularis papillomavirus type 2,complete genome"					6543	6543	1
NC_015692.1|	Colobus guereza papillomavirus type 2,complete genome"					1062	1062	1
NC_015783.1|	Torque teno virus,complete genome"					18927	18927	1
NC_015934.1|	Bat picornavirus 3,complete genome"					5596	5596	1
NC_015940.1|	Bat picornavirus 1,complete genome"					7230	7230	1
NC_015941.1|	Bat picornavirus 2,complete genome"					7326	7326	1
NC_015932.1|	Bat adenovirus 2,complete genome"					4945	5065	0.976308
NC_015935.1|	Mouse astrovirus M-52/USA/2008,complete genome"					31681	31681	1
NC_011503.2|	Rotavirus A segment 9,complete genome"					6707	6707	1
NC_016144.1|	Lloviu cuevavirus isolate Lloviu virus/M.schreibersii-wt/ESP/2003/Asturias-Bat86,complete genome"					6119	6119	1
NC_000883.2|	Human parvovirus B19,complete genome"					10791	10791	1
NC_016153.1|	Luna virus segment L,complete genome"					10990	10990	1
NC_016154.1|	Cynomolgus macaque cytomegalovirus strain Ottawa,complete genome"					7696	7696	1
NC_016157.1|	Human papillomavirus type 126,complete genome"					15276	15276	1
NC_016744.1|	Eidolon helvum parvovirus 1,complete genome"					4987	4987	1
NC_016895.1|	Bat adenovirus TJM,complete genome"					7293	7293	1
NC_016896.1|	Astrovirus wild boar/WBAstV-1/2011/HUN,complete genome"					7319	7319	1
NC_016155.1|	Astrovirus MLB2,complete genome"					7236	7236	1
NC_016997.1|	Donggang virus,complete genome"					7341	7341	1
NC_015843.2|	Tembusu virus strain JS804,complete genome"					7271	7271	1
NC_017936.1|	Bat sapovirus TLC58/HK,complete genome"					4927	4927	1
NC_017937.1|	Nariva virus,complete genome"					10733	10733	1
NC_017982.1|	Equine polyomavirus,complete genome"					5421	5421	1
NC_017993.1|	Human papillomavirus type 135,complete genome"					4939	4939	1
NC_017994.1|	Human papillomavirus type 136,complete genome"					6368	6368	1
NC_017995.1|	Human papillomavirus type 137,complete genome"					6796	6796	1
NC_017996.1|	Human papillomavirus type 140,complete genome"					834	834	1
NC_017997.1|	Human papillomavirus type 144,complete genome"					843	843	1
NC_018102.1|	MW polyomavirus,complete genome"					6863	6863	1
NC_017086.1|	Chaoyang virus,complete genome"					860	860	1
NC_017085.1|	Canary polyomavirus,complete genome"					3368	3368	1
JX262162.1|	Human polyomavirus 10 isolate 10ww,complete genome"					6922	6922	1
NC_018136.1|	SFTS virus HB29 segment L,complete genome"					11902	11902	1
NC_018382.1|	Bat hepevirus,complete genome"					4939	4939	1
NC_018460.1|	Aino virus N and NSs genes,genomic RNA					6838	6838	1
NC_018462.1|	Sathuperi virus N and NSs genes,genomic RNA"					7075	7195	0.983322
NC_018463.1|	Shamonda virus RdRp gene for RNA-dependent RNA polymerase,genomic RNA					28494	28494	1
NC_018477.1|	Simbu virus N and NSs genes,genomic RNA					7212	7212	1
NC_018481.1|	CAS virus segment S,complete genome"					6581	6581	1
NC_018482.1|	Golden Gate virus segment L,complete genome"					6518	6518	1
NC_018629.1|	Ikoma lyssavirus,complete genome"					6124	6124	1
JX259273.1|	MX polyomavirus isolate UC-MXPyV-1,complete genome"					6460	6460	1
NC_018669.1|	Astrovirus VA2,complete genome"					15048	15048	1
NC_018702.1|	Murine astrovirus,complete genome"					5157	5157	1
NC_018711.1|	Lunk virus NKS-1 segment L,complete genome"					5140	5140	1
NC_018871.1|	Rousettus bat coronavirus HKU10,complete genome"					5087	5087	1
NC_019023.1|	Human papillomavirus type 166 isolate KC9,complete genome"					5273	5273	1
NC_019026.1|	Astrovirus VA3 isolate VA3/human/Vellore/28054/2005,complete genome"					5333	5333	1
NC_019027.1|	Astrovirus VA4 isolate VA4/human/Nepal/s5363,complete genome"					5349	5349	1
NC_019028.1|	Astrovirus MLB3 isolate MLB3/human/Vellore/26564/2004,complete genome"					4994	4994	1
NC_019494.1|	Porcine astrovirus 3 isolate US-MO123,complete genome"					4970	4970	1
NC_019531.1|	Avian paramyxovirus 4 strain APMV-4/duck/Delaware/549227/2010,complete genome"					4899	4899	1
NC_019844.1|	Vervet monkey polyomavirus 1 DNA,complete genome					4914	4914	1
NC_019850.1|	Piliocolobus rufomitratus polyomavirus 1,complete genome"					5372	5372	1
NC_019851.1|	Macaca fascicularis polyomavirus 1,complete genome"					5294	5294	1
NC_019853.1|	Ateles paniscus polyomavirus 1,complete genome"					5213	5213	1
NC_019855.1|	Pan troglodytes verus polyomavirus 3,complete genome"					5136	5136	1
NC_019856.1|	Pan troglodytes verus polyomavirus 4,complete genome"					5176	5176	1
NC_019857.1|	Pan troglodytes verus polyomavirus 5,complete genome"					4775	4775	1
NC_019858.1|	Pan troglodytes schweinfurthii polyomavirus 2,complete genome"					4776	4776	1
NC_020065.1|	Chaerephon polyomavirus 1 isolate KY397,complete genome"					2315	2315	1
NC_020066.1|	Otomops polyomavirus 2 isolate KY156,complete genome"					34302	34302	1
NC_020067.1|	Cardioderma polyomavirus isolate KY336,complete genome"					2912	2912	1
NC_020068.1|	Eidolon polyomavirus 1 isolate KY270,complete genome"					11120	11120	1
NC_020069.1|	Miniopterus polyomavirus isolate KY369,complete genome"					12016	12016	1
NC_020070.1|	Pteronotus polyomavirus isolate GTM203,complete genome"					11918	11918	1
NC_020071.1|	Otomops polyomavirus 1 isolate KY157,complete genome"					11980	11980	1
JX463184.1|	STL polyomavirus strain WD972,complete genome"					11856	11976	0.98998
NC_020106.1|	STL polyomavirus strain MA138,complete genome"					3230	3230	1
NC_015630.1|	Human gyrovirus type 1,complete genome"					5033	5033	1
NC_020485.1|	Simian adenovirus 20 strain ATCC VR-541,complete genome"					10385	10865	0.955821
NC_020498.1|	TTV-like mini virus isolate TTMV_LY1,complete genome"					8879	8879	1
NC_020805.1|	Chandipura virus isolate CIN 0451,complete genome"					34391	34391	1
NC_020807.1|	Lagos bat virus isolate 0406SEN,complete genome"					36838	36838	1
NC_020808.1|	Aravan virus,complete genome"					1798	1798	1
NC_020809.1|	Irkut virus,complete genome"					7286	7286	1
NC_020810.1|	Duvenhage virus isolate 86132SA,complete genome"					3511	3511	1
NC_020881.1|	Bat hepatitis virus isolate 776,complete genome"					1832	1832	1
NC_020890.1|	Human polyomavirus 12 strain hu1403,complete genome"					801	801	1
NC_021069.1|	Mosquito flavivirus isolate LSFlaviV-A20-09,complete genome"					706	706	1
NC_021153.1|	Rodent hepacivirus isolate RHV-339,complete genome"					17052	17052	1
NC_021168.1|	Simian adenovirus C isolate BaAdV-2,complete genome"					18234	18234	1
NC_020487.1|	Titi monkey adenovirus ECC-2011,complete genome"					4539	4659	0.974243
NC_021206.1|	Bat circovirus isolate XOR7,complete genome"					7228	7228	1
NC_021483.1|	Human papillomavirus type 154 isolate PV77,complete genome"					5270	5270	1
NC_021541.1|	Human rotavirus B strain Bang373 RNA dependent RNA polymerase (VP1) mRNA,complete cds"					28035	28035	1
NC_021568.1|	Human cyclovirus VS5700009,complete genome"					6795	6795	1
NC_021586.1|	Rotavirus G chicken/03V0567/DEU/2003 segment 10,complete sequence"					31967	31967	1
NC_021629.1|	Rotavirus F chicken/03V0568/DEU/2003 segment 10,complete sequence"					5013	5013	1
NC_021928.1|	Human parainfluenza virus 4a viral cRNA,complete genome					5722	5722	1
NC_001906.3|	Hendra virus,complete genome"					3303	3303	1
NC_022038.1|	Brazoran virus segment M,complete sequence"					10212	10692	0.955107
NC_022095.1|	Human papillomavirus type 179 complete genome,isolate SIBX16"					7228	7228	1
NC_004763.2|	African green monkey polyomavirus,complete genome"					10943	10943	1
NC_022103.1|	Bat coronavirus CDPHE15/USA/2006,complete genome"					5084	5084	1
NC_022249.1|	Feline astrovirus 2 strain 1637F,complete genome"					6253	6253	1
NC_022266.1|	Simian adenovirus 18,complete genome"					6301	6301	1
NC_019854.2|	Cebus albifrons polyomavirus 1,complete genome"					6300	6300	1
NC_022519.1|	African elephant polyomavirus 1,complete genome"					6317	6317	1
NC_022631.1|	Razdan virus strain LEIV-Arm2741 segment M,complete sequence"					6376	6376	1
NC_022755.1|	American bat vesiculovirus TFFN-2013 isolate liver2008,complete genome"					6500	6500	1
NC_022892.1|	Human papillomavirus type 167 isolate KC10,complete genome"					6318	6318	1
NC_018705.3|	Ntaya virus isolate IPDIA,complete genome"					6480	6639	0.976051
NC_023008.1|	Butcherbird polyomavirus isolate AWH19840,complete genome"					1790	1790	1
NC_023629.1|	Bovine astrovirus B76/HK,complete genome"					7314	7314	1
NC_023630.1|	Bovine astrovirus B76-2/HK,complete genome"					7802	7802	1
NC_023631.1|	Bovine astrovirus B18/HK,complete genome"					5108	5108	1
NC_023632.1|	Bovine astrovirus B170/HK,complete genome"					983	983	1
NC_023635.1|	Arumowot virus segment L,complete sequence"					8914	8914	1
NC_023636.1|	Porcine astrovirus 5 isolate AstV5-US-IA122,complete genome"					6233	6233	1
NC_023674.1|	Porcine astrovirus 2 strain 43/USA,complete genome"					149339	149459	0.999197
NC_023675.1|	Porcine astrovirus 4 strain 35/USA,complete genome"					9525	9525	1
NC_023874.1|	Human cyclovirus strain 7078A,complete genome"					3368	3368	1
NC_023891.1|	Human papillomavirus type 178,complete genome"					3377	3377	1
NC_023984.1|	Human cosavirus isolate Cosavirus_Amsterdam_1994,complete genome"					3149	3149	1
KF954417.1|	New Jersey polyomavirus-2013 isolate NJ-PyV-2013,complete genome"					1855	1855	1
NC_024075.1|	Cat Que Virus strain VN04-2108 nucleoprotein gene,complete cds"					6577	6577	1
NC_024296.1|	Avian bornavirus isolate VS-4424 nucleoprotein (N),X protein (X)					1772	1772	1
NC_024297.1|	Bovine astrovirus strain BAstV-GX7/CHN/2014,complete genome"					6530	6530	1
NC_024306.1|	Fruit bat alphaherpesvirus 1 DNA,complete genome"					1766	1766	1
NC_024377.1|	Simian pegivirus isolate SPgVkrc_RC08 polyprotein precursor,complete cds"					1766	1766	1
NC_024443.1|	Roundleaf bat hepatitis B virus isolate RBHBV/GB09-256/Hip_rub/GAB/2009,complete genome"					2032	2152	0.944238
NC_024444.1|	Horseshoe bat hepatitis B virus isolate HBHBV/GB09-403/Rhi_alc/GAB/2009,complete genome"					2121	2121	1
NC_024445.1|	Tent-making bat hepatitis B virus isolate TBHBV/Pan372/Uro_bil/PAN/2010,complete genome"					2259	2259	1
NC_021707.2|	Cyclovirus VN isolate hcf1,complete genome"					2836	2836	1
NC_024472.1|	Human astrovirus BF34,complete genome"					6598	6598	1
NC_024496.1|	Heartland virus isolate Patient1 segment S,complete sequence"					8884	8884	1
NC_024498.1|	Bovine astrovirus CH13,complete genome"					2169	2169	1
LK931491.1|	Sphinx1.76-related DNA,replication competent episomal DNA MSBI1.176"					2149	2149	1
LK931492.1|	Sphinx1.76-related DNA,replication competent episomal DNA MSBI2.176"					2367	2367	1
NC_024689.1|	HCBI8.215 virus complete sequence					31491	31491	1
NC_024690.1|	HCBI9.212 virus complete sequence					11900	11900	1
NC_024691.1|	MSSI2.225 virus complete sequence					18530	18530	1
NC_024694.1|	Human circovirus VS6600022,complete genome"					11139	11139	1
NC_024701.1|	Feline astrovirus D1 isolate FAstV-D1,complete genome"					7353	7353	1
NC_024778.1|	Reptile bornavirus 1 strain 251327,complete genome"					12045	12045	1
NC_024890.1|	Seal anellovirus 3,complete genome"					5309	5309	1
NC_024891.1|	Seal anellovirus 2,complete genome"					12278	12278	1
NC_024908.1|	Torque teno Tadarida brasiliensis virus,complete genome"					15624	15624	1
NC_025217.1|	Bat Hp-betacoronavirus/Zhejiang2013,complete genome"					15504	15504	1
NC_025251.1|	Bokeloh bat lyssavirus isolate 21961,complete genome"					170101	170101	1
NC_025256.1|	Bat Paramyxovirus Eid_hel/GH-M74a/GHA/2009,complete genome"					14997	15717	0.95419
NC_025341.1|	Fikirini bat rhabdovirus isolate KEN352,complete genome"					32541	32661	0.996326
NC_025346.1|	Rabbit astrovirus TN/2208/2010,complete genome"					5307	5307	1
NC_025365.1|	Shimoni bat virus,complete genome"					5372	5372	1
NC_025370.1|	Pan troglodytes verus polyomavirus 2a isolate 6512,complete genome"					5387	5387	1
NC_025377.1|	West Caucasian bat virus,complete genome"					235352	235352	1
NC_025403.1|	Achimota virus 1,complete genome"					236428	236428	1
NC_025404.1|	Achimota virus 2,complete genome"					10807	10807	1
NC_025409.1|	Astrovirus SG,complete genome"					10807	10807	1
NC_001659.2|	African swine fever virus strain BA71V,complete genome"					5176	5176	1
NC_003092.2|	Simian hemorrhagic fever virus,complete genome"					7905	7905	1
NC_025678.1|	Simian adenovirus DM-2014 isolate 23336,complete genome"					10695	10695	1
NC_001515.2|	Murine polyomavirus strain BG,complete genome"					153906	154746	0.994572
NC_001663.2|	Hamster polyomavirus isolate Berlin-Buch,complete genome"					150600	152261	0.989091
NC_010277.2|	Merkel cell polyomavirus isolate R17b,complete genome"					3215	3215	1
GQ466044.1|	Human herpesvirus 5 strain 3301,complete genome"					5135	5135	1
GQ396662.1|	Human herpesvirus 5 strain HAN38,complete genome"					30738	30738	1
GQ221973.1|	Human herpesvirus 5 strain HAN13,complete genome"					30480	30480	1
GQ221975.1|	Human herpesvirus 5 strain JP,complete genome"					30307	30307	1
GQ221974.1|	Human herpesvirus 5 strain 3157,complete genome"					11930	11930	1
KP745633.1|	Human herpesvirus 5 strain BE/45/2011,complete genome"					28476	28476	1
KP745728.1|	Human herpesvirus 5 strain BE/4/2010,complete genome"					25553	30953	0.825542
GQ396663.1|	Human herpesvirus 5 strain HAN20,complete genome"					218041	218041	1
KU681081.3|	Zika virus isolate Zika virus/H.sapiens-tc/THA/2014/SV0127- 14,complete genome"					6531	6531	1
KU681082.3|	Zika virus isolate Zika virus/H.sapiens-tc/PHL/2012/CPC-0740,complete genome"					6584	6584	1
